# Supplementary material for: Effectiveness of “Moro” Blood Orange Citrus sinensis Osbeck (Rutaceae) Standardized Extract on Weight Loss in Overweight but Otherwise Healthy Men and Women—A Randomized Double-Blind Placebo-Controlled Study
Source: Nutrients. 2022 Jan 18;14(3):427. doi: 10.3390/nu14030427 (PMC8838101; doi:10.3390/nu14030427)
Supplement: Supplementary file 1 [file nutrients-14-00427-s001.zip]

Archive with 1 entries (1 files):
- nutrients-1551561-supplementary.pdf
